# Supplementary material for: Trinuclear and Tetranuclear Ruthenium Carbonyl Nitrosyls: Oxidation of a Carbonyl Ligand by an Adjacent Nitrosyl Ligand
Source: Molecules. 2024 Sep 3;29(17):4165. doi: 10.3390/molecules29174165 (PMC11397334; doi:10.3390/molecules29174165)
Supplement: Supplementary file 1 [file molecules-29-04165-s001.zip]

Archive with 1 entries (1 files):
- molecules-3146048-supplementary.pdf
